# Supplementary material for: Effectiveness, Safety and Patients’ Satisfaction of Nabiximols (Sativex®) on Multiple Sclerosis Spasticity and Related Symptoms in a Swiss Multicenter Study
Source: J Clin Med. 2024 May 14;13(10):2907. doi: 10.3390/jcm13102907 (PMC11122311; doi:10.3390/jcm13102907)
Supplement: Supplementary file 1 [file jcm-13-02907-s001.zip]

Archive with 1 entries (1 files):
- jcm-2995175-supplementary.pdf
